# Supplementary material for: Deep Proteomic Analysis on Biobanked Paraffine-Archived Melanoma with Prognostic/Predictive Biomarker Read-Out
Source: Cancers (Basel). 2021 Dec 3;13(23):6105. doi: 10.3390/cancers13236105 (PMC8657028; doi:10.3390/cancers13236105)
Supplement: Supplementary file 1 [file cancers-13-06105-s001.zip]

Archive with 2 entries (2 files):
- Suppl.Document-S1_Cancers-2021-11-24_SZL_final.xlsx
- Suppl.Figure_Cancers_FFPE-2021-11-24_SZL_final.pdf
